# Supplementary material for: Screening of selected ethnomedicinal plants from South Africa for larvicidal activity against the mosquito Anopheles arabiensis
Source: Malar J. 2012 Sep 10;11:320. doi: 10.1186/1475-2875-11-320 (PMC3472289; doi:10.1186/1475-2875-11-320)
Supplement: Additional file 1 — Table S1. Mosquito larvicidal screening results of extracts from South African ethnomedicinal plants. [file 1475-2875-11-320-S1.xls]

## Sheet: Table 1 final
Table 1 Mosquito larvicidal screening results of extracts from South African ethnomedicinal plants.
Family	Plant species	Voucher number	Plant part	Extraction	Cumulative mortality ( 7 days) %
Anacardiaceae	Lannea discolor (Sond.) Engl.	EN00268	Fruit	DCM/MeOH (1:1)	0
		EN00268	Fruit	DCM	0
		EN00268	Fruit	Water	0
Annonaceae	Annona senegalensis Pers.	EN00334	Leaves	DCM/MeOH (1:1)	33
		EN00334	Leaves	DCM	0
		EN00334	Leaves	Water	67
	Artabotrys brachypetalus Benth.	BP00210	Leaves and twigs	DCM/MeOH (1:1)	0
		BP00210	Leaves and twigs	Water	22
Apiaceae	Alepidea amytymbica Eckl. & Zeyh. var. amytymbica	EN00994	Whole plant	DCM/MeOH (1:1)	0
		EN00994	Whole plant	Water	0
Apocynaceae	Carissa edulis Vahl	EN00097	Stems	DCM/MeOH (1:1)	50
		EN00097	Leaves	DCM/MeOH (1:1)	50
		EN00097	Leaves	DCM	50
		EN00097	Stems	DCM	27
		EN00097	Stems	MeOH	17
		EN00097	Leaves	MeOH	7
		EN00097	Stems	Water	67
		EN00097	Leaves	Water	27
		EN00097	Seeds	DCM/MeOH (1:1)	17
		EN00097	Seeds	DCM	33
		EN00097	Seeds	MeOH	0
		EN00097	Seeds	Water	0
	Diplorhynchus condylocarpon (Müll.Arg.) Pichon	EN00300	Roots	DCM/MeOH (1:1)	33
		EN00300	Roots	DCM	33
		EN00300	Roots	Water	17
	Rauvolfia caffra Sond.	EN00232	Roots	DCM/MeOH (1:1)	7
		EN00232	Fruit	DCM/MeOH (1:1)	0
		EN00232	Roots	DCM	67
		EN00232	Fruit	DCM	0
		EN00232	Roots	Water	0
		EN00232	Fruit	Water	0
Araliaceae	Cussonia spicata Thunb.	BP00031	Leaves	DCM/MeOH (1:1)	0
		BP00031	Leaves	DCM	0
		BP00031	Leaves	MeOH	0
		BP00031	Leaves	Water	50
		EN00867	Fruit	Water	33
	Schefflera umbellifera (Sond.) Baill.	EN00060	Stems	DCM/MeOH (1:1)	67
		EN00060	Leaves	DCM/MeOH (1:1)	67
		EN00060	Roots	DCM/MeOH (1:1)	0
		EN00060	Roots	DCM	33
		EN00060	Stems	DCM	17
		EN00060	Leaves	DCM	0
		EN00060	Roots	MeOH	67
		EN00060	Leaves	MeOH	17
		EN00060	Stems	MeOH	17
		EN00060	Roots	Water	97
		EN00060	Stems	Water	50
		EN00060	Leaves	Water	0
Asphodelaceae	Aloe ferox Mill.	EN00588	Fruit	DCM/MeOH (1:1)	10
		EN00588	Stems	DCM/MeOH (1:1)	0
		EN00588	Roots	DCM/MeOH (1:1)	0
		EN00588	Leaves	DCM/MeOH (1:1)	0
		EN00588	Leaves	DCM	25
		EN00588	Fruit	DCM	2
		EN00588	Stems	DCM	0
		EN00588	Roots	DCM	0
		EN00588	Fruit	Water	8
		EN00588	Leaves	Water	0
		EN00588	Stems	Water	0
		EN00588	Roots	Water	0
		BP00469	Whole plant	DCM/MeOH (1:1)	42
		BP00469	Whole plant	Water	0
	Aloe marlothii A.Berger	BP00049	Fruit	DCM/MeOH (1:1)	67
		RP00005	Whole plant	DCM/MeOH (1:1)	50
		RP00005	Whole plant	DCM	50
		BP00049	Fruit	DCM	33
		BP00049	Fruit	MeOH	60
		RP00005	Whole plant	Water	7
		BP00049	Fruit	Water	0
	Aloe greatheadii Schönland var. davyana (Schönland) Glen & D.S.Hardy	EN00021	Stems	DCM/MeOH (1:1)	50
		EN00021	Leaves and twigs	DCM/MeOH (1:1)	0
		EN00021	Stems	DCM	0
		EN00021	Leaves and twigs	DCM	0
		EN00021	Stems	MeOH	0
		EN00021	Stems	Water	50
		EN00021	Leaves and twigs	Water	0
Asteraceae	Artemisia afra Jacq. ex Willd.	EN00148	Leaves	DCM/MeOH (1:1)	17
		EN00148	Leaves	DCM	0
		EN00148	Leaves	MeOH	0
		EN00148	Leaves	Water	0
	*Bidens pilosa L.	EN00001	Leaves	DCM/MeOH (1:1)	0
		EN00001	Leaves	DCM	0
		EN00001	Leaves	MeOH	0
		EN00001	Leaves	Water	0
	*Chromolaena odorata (L.) R.M.King & H.Rob	EN00052	flowers	DCM/MeOH (1:1)	0
		EN00052	Whole plant	DCM/MeOH (1:1)	0
		EN00052	Leaves	DCM/MeOH (1:1)	0
		EN00052	Flowers	DCM	0
		EN00052	Whole plant	DCM	0
		EN00052	Leaves	DCM	0
		EN00052	Leaves	MeOH	0
		EN00052	Flowers	MeOH	0
		EN00052	Whole plant	MeOH	0
		EN00052	Whole plant	Water	2
		EN00052	Leaves	Water	0
		EN00052	Flowers	Water	0
	*Eclipta prostrata (L.) L.	DS00616	Whole plant	DCM/MeOH (1:1)	0
		DS00616	Whole plant	Water	0
	Helichrysum sp.	BP00460	Whole plant	DCM/MeOH (1:1)	50
		BP00460	Whole plant	Water	33
	Litogyne gariepina (DC.) Anderb.	EN00213	Roots	DCM/MeOH (1:1)	2
		EN00213	Roots	Water	12
	Oncosiphon piluliferum (L.f.) Källersjö	EN00579	Whole plant	DCM/MeOH (1:1)	0
		EN00579	Whole plant	DCM	10
		EN00579	Whole plant	Water	0
	Pentzia globosa Less.	EN00506	Leaves	DCM/MeOH (1:1)	17
		EN00393	Roots	DCM/MeOH (1:1)	0
		EN00506	Stems	DCM/MeOH (1:1)	0
		EN00393	Roots	DCM	0
		EN00506	Stems	DCM	0
		EN00393	Roots	Water	93
	Psiadia punctulata (DC.) Oliv. & Hiern ex Vatke	BP00278	Whole plant	DCM/MeOH (1:1)	67
		CN00044	Leaves	DCM/MeOH (1:1)	50
		CS00005	Twigs	DCM	50
		CN00044	Leaves	Water	80
		BP00278	Whole plant	Water	33
		CS00005	Twigs	Water	0
	Vernonia fastigata	EN00118	Leaves	DCM/MeOH (1:1)	78
		EN00118	Leaves	DCM	0
		EN00118	Leaves	MeOH	0
		EN00118	Leaves	Water	5
	Vernonia myriantha Hook.f.	EN00044	Roots	DCM/MeOH (1:1)	0
		EN00044	Roots	DCM	27
		EN00044	Roots	MeOH	0
		EN00044	Roots	Water	33
	Vernonia natalensis Oliv. & Hiern	EN00331	Whole plant	DCM/MeOH (1:1)	0
		EN00331	Whole plant	DCM	0
	Vernonia staehelinoides Harv.	EN00323	Leaves	DCM/MeOH (1:1)	0
		EN00323	Leaves	DCM	0
		EN00323	Leaves	Water	13
Bignoniaceae	Kigela africana (Lam.) Benth.	EN00217	Leaves	DCM/MeOH (1:1)	17
		EN00217	Leaves	DCM	67
		EN00217	Leaves	Water	17
Buddlejaceae	Nuxia floribunda Benth.	BP00669	Leaves	DCM/MeOH (1:1)	50
		BP00669	Leaves	Water	0
Canellaceae	Warburgia salutaris (G.Bertol.) Chiov.	EN00148	Bark	DCM/MeOH (1:1)	50
Capparaceae	Capparis tomentosa Lam.	EN00222	Leaves	DCM/MeOH (1:1)	0
		EN00222	Stems	DCM/MeOH (1:1)	0
		EN00222	Stems	DCM/MeOH (1:1)	0
		EN00222	Leaves	DCM	33
		EN00222	Stems	DCM	7
		EN00222	Stems	DCM	0
		EN00222	Stems	Water	97
Celastraceae	Catha edulis (Vahl) Endl.	EN00159	Seeds	DCM/MeOH (1:1)	0
		EN00159	Roots	DCM/MeOH (1:1)	0
		EN00159	Leaves	DCM/MeOH (1:1)	0
		EN00159	Leaves	DCM	90
		EN00159	Seeds	DCM	78
		EN00159	Roots	DCM	50
		EN00159	Seeds	MeOH	80
		EN00159	Leaves	MeOH	0
		EN00159	Roots	MeOH	0
		EN00159	Seeds	Water	2
		EN00159	Roots	Water	0
		EN00159	Leaves	Water	0
	Gymnosporia senegalensis (Lam.) Loes.	EN00218	Stems	DCM/MeOH (1:1)	0
		EN00218	Roots	DCM	77
		EN00218	Stems	DCM	50
		EN00218	Roots	Water	67
		EN00218	Stems	Water	67
Chenopodiaceae	*Chenopodium ambrosiodes L.	BP00545	Leaves	DCM/MeOH (1:1)	0
		BP00545	Twigs	DCM/MeOH (1:1)	50
	*Chenopodium opulifolium Schrad. ex W.D.J.Koch & Ziz	DS00390	Roots	DCM/MeOH (1:1)	0
		DS00390	Stems	DCM/MeOH (1:1)	0
		DS00390	Leaves	DCM/MeOH (1:1)	0
		DS00390	Roots	Water	0
		DS00390	Stems	Water	0
		DS00390	Leaves	Water	0
Chrysobalanaceae	Parinari curatellifolia Planch. ex Benth.	EN00065	Roots	DCM/MeOH (1:1)	77
		EN00065	Leaves and flowers	DCM/MeOH (1:1)	0
		EN00065	Roots	DCM	50
		EN00065	Leaves and flowers	DCM	33
		EN00065	Leaves and flowers	MeOH	0
		EN00065	Roots	MeOH	0
		EN00065	Roots	Water	33
		EN00065	Leaves and flowers	Water	13
Ebenaceae	Euclea natalensis A.DC.	EN00760	Stems	Water	33
		EN00760	Roots	Water	0
	Euphorbia tirucalli L.	RP00008	Succulent Leaves	DCM/MeOH (1:1)	50
		RP00008	Succulent Leaves	DCM	93
		RP00008	Succulent Leaves	MeOH	3
		RP00008	Succulent Leaves	Water	50
Euphorbiaceae	Croton gratissimus Burch. var. subgratissimus (Prain) Burtt Davy	BP00010	Leaves	DCM/MeOH (1:1)	0
		BP00010	Leaves	DCM	0
		BP00010	Leaves	MeOH	27
		BP00010	Leaves	Water	0
	Croton pseudopulchellus Pax	HV00052	Leaves	DCM/MeOH (1:1)	0
		HV00052	Leaves	Water	0
	*Ricinus communis L.	EN00768	stems	DCM/MeOH (1:1)	67
		EN00768	Leaves	DCM/MeOH (1:1)	20
		EN00768	Fruit	Water	30
		EN00768	Leaves	Water	7
		EN00768	Stems	Water	0
	Spirostachys africana Sond.	BP00230	Leaves and twigs	DCM/MeOH (1:1)	0
		EN00346	Stems	DCM/MeOH (1:1)	0
		EN00346	Stems	DCM	0
		EN00346	Stems	Water	35
Fabaceae	Crotalaria burkeana Benth.	EN00126	Roots	DCM/MeOH (1:1)	83
		EN00126	Leaves	DCM/MeOH (1:1)	47
		EN00126	Roots	DCM	63
		EN00126	Leaves	DCM	33
		EN00126	Leaves	MeOH	47
		EN00126	Roots	MeOH	0
		EN00126	Leaves	Water	13
		EN00126	Roots	Water	0
	Dichrostachys cinerea (L.) Wight & Arn. subsp. africana Brenan & Brummitt	EN00101	Leaves	DCM/MeOH (1:1)	0
		EN00101	Stems	DCM/MeOH (1:1)	0
		EN00101	Leaves	DCM	0
		EN00101	Stems	DCM	0
		EN00101	Leaves	MeOH	0
		EN00101	Stems	Water	50
		EN00101	Leaves	Water	2
	Philenoptera violacea (Klotzsch) Schrire	MM00019	Roots	DCM/MeOH (1:1)	15
		MM00019	Leaves	DCM/MeOH (1:1)	4
		MM00019	Leaves	DCM/MeOH (1:1)	0
		MM00019	Bark	DCM/MeOH (1:1)	0
		MM00019	Leaves	Water	7
		MM00019	Seeds	Water	4
		MM00019	Stems	Water	0
		MM00019	Roots	Water	0
		MM00019	Bark	Water	0
	Mundulea sericea (Willd.) A.Chev.	BP00043	Leaves	DCM/MeOH (1:1)	0
		BP00043	Leaves	DCM	0
		BP00043	Leaves	MeOH	0
		BP00043	Leaves	Water	0
	Pterocarpus angolensis DC.	EN00083	Roots	DCM/MeOH (1:1)	67
		EN00083	Roots	DCM	0
		EN00083	Stems	DCM/MeOH (1:1)	0
		EN00083	Stems	DCM	67
		EN00083	Stems	MeOH	7
		EN00083	Stems	Water	33
Gentianaceae	Anthocleista grandiflora Gilg	NB00028	Leaves	DCM/MeOH (1:1)	0
		NB00028	Leaves	DCM	0
		NB00028	Leaves	Water	47
Lamiaceae	*Hyptis pectinata (L.) Poit.	BP00243	Leaves, stems and fruits	DCM/MeOH (1:1)	17
	Leucas martinicensis (Jacq.) R.Br.	EN00183	Leaves	DCM/MeOH (1:1)	0
		EN00183	Leaves	DCM	0
		EN00183	Leaves	Water	70
	Mentha longifolia (L.) Huds.	EN00296	Whole plant	DCM/MeOH (1:1)	0
		EN00296	Whole plant	DCM	0
		EN00296	Whole plant	Water	0
	Plectranthus laxiflorus Benth.	EN00195	Leaves	DCM/MeOH (1:1)	0
		EN00195	Leaves	DCM	0
		EN00195	Leaves	Water	50
Malvaceae	Sida cordifolia L.	FP00185	Whole plant	DCM/MeOH (1:1)	0
		FP00185	Whole plant	Water	0
Meliaceae	Ekebergia capensis Sparrm.	BP00442	Fruit	DCM/MeOH (1:1)	77
		BP00442	Twigs	DCM/MeOH (1:1)	60
		BP00442	Fruit	Water	20
		BP00442	Twigs	Water	0
	*Melia azedarach L.	DS00379	Leaves	DCM/MeOH (1:1)	0
		DS00379	Leaves	Water	0
Olacaceae	Ximenia caffra Sond. var. caffra	EN00110	Roots	DCM/MeOH (1:1)	27
		EN00110	Leaves	DCM/MeOH (1:1)	0
		EN00110	Roots	DCM	17
		EN00110	Leaves	DCM	0
		EN00110	Roots	MeOH	3
		EN00110	Leaves	MeOH	0
		EN00110	Leaves	Water	93
Pedaliaceae	Ceratotheca triloba (Bernh.) Hook.f.	BP00646	Leaves	DCM/MeOH (1:1)	0
		BP00646	Twigs	DCM/MeOH (1:1)	0
		BP00646	Leaves	Water	9
		BP00646	Fruit	Water	5
		BP00646	Twigs	Water	0
Phyllanthaceae	Flueggea virosa (Roxb. ex Willd.) Voigt	BP00207	Leaves and twigs	DCM/MeOH (1:1)	87
Pittosporaceae	Pittosporum viridiflorum Sims	EN00049	Leaves and flowers	DCM/MeOH (1:1)	50
		EN00049	Whole plant	DCM/MeOH (1:1)	50
		EN00049	Leaves and flowers	DCM	50
		EN00049	Roots	DCM	0
		EN00049	Leaves and flowers	MeOH	20
		EN00049	Leaves and flowers	Water	77
		EN00049	Whole plant	Water	23
Plantaginaceae	Plantago major L.	EN00499	Whole plant	DCM/MeOH (1:1)	57
		EN00499	Whole plant	DCM	33
		EN00499	Whole plant	Water	0
	Ptaeroxylon obliquum (Thunb.) Radlk.	EN00646	Stems	DCM/MeOH (1:1)	50
		EN00646	Roots	DCM/MeOH (1:1)	47
		EN00646	Leaves	DCM	83
		EN00646	Stems	DCM	57
		EN00646	Roots	DCM	50
		EN00646	Leaves	DCM	33
		EN00646	Roots	Water	0
		EN00646	Leaves	Water	0
		EN00646	Stems	Water	0
Plumbaginaceae	*Plumbago zeylanica L.	EN00208	Roots	DCM/MeOH (1:1)	67
		EN00208	Roots	DCM	43
		EN00208	Leaves	MeOH	90
		EN00208	Roots	MeOH	0
		EN00208	Roots	Water	90
		EN00208	Leaves	Water	67
Polygonaceae	*Rumex crispus L.	EN00569	Roots	DCM/MeOH (1:1)	50
		EN00569	Leaves	DCM/MeOH (1:1)	0
		EN00569	Leaves	DCM	50
		EN00569	Roots	DCM	0
		EN00569	Roots	Water	33
		EN00569	Leaves	Water	17
Ranunculaceae	Clematis brachiata Thunb.	BP00192	Leaves, stems and flower	DCM/MeOH (1:1)	0
		BP00192	Leaves, stems and flower	Water	0
Rhamnaceae	Ziziphus mucronata Willd.	BP00005	Leaves	DCM/MeOH (1:1)	10
		BP00005	Leaves	DCM	77
		BP00005	Leaves	MeOH	0
		BP00005	Leaves	Water	3
Rubiaceae	Vangueria infausta Burch.	BP00004	Fruit	DCM/MeOH (1:1)	50
		BP00004	Fruit	Water	17
Rutaceae	Agathosma puberula (Steud.) Fourc.	EN00697	Leaves	DCM/MeOH (1:1)	0
		EN00697	Leaves	DCM	0
		EN00697	Leaves	Water	3
	Clausena anisata (Willd.) Hook.f. ex Benth.	DS00090	Leaves	DCM/MeOH (1:1)	38
		DS00090	Stems	DCM/MeOH (1:1)	0
		DS00090	Stems	Water	0
		DS00090	Leaves	Water	0
	Diosma sp.	EN00735	Roots	DCM/MeOH (1:1)	0
		EN00735	Roots	DCM	0
		EN00735	Roots	Water	0
	Macrostylis squarrosa Bartl. & H.L.Wendl.	EN00758	Stems	Water	0
	Toddalia asiatica (L.) Lam.	EN00211	Roots	DCM/MeOH (1:1)	0
		EN00211	Roots	DCM	0
		EN00211	Leaves	MeOH	92
		EN00211	Leaves	Water	0
		EN00211	Roots	Water	0
Salicaceae	Flacourtia indica (Burm.f.) Merr.	EN00293	Roots	DCM/MeOH (1:1)	0
		EN00293	Roots	DCM	33
		EN00293	Roots	Water	50
Sapindaceae	Dodonaea viscosa Jacq.	EN00791	Leaves	DCM/MeOH (1:1)	17
		EN00791	Leaves	Water	0
Solanaceae	*Datura stramonium L.	EN00769	Leaves	DCM/MeOH (1:1)	2
		EN00769	Fruit	DCM/MeOH (1:1)	0
		EN00769	Leaves	Water	0
		EN00769	Fruit	Water	0
Strychnaceae	Strychnos madagascariensis Poir.	EN00286	Stems	DCM/MeOH (1:1)	0
		EN00286	Stems	DCM	0
		EN00286	Stems	Water	40
	Strychnos potatorum L.f.	EN00219	Leaves	DCM/MeOH (1:1)	0
		EN00219	Leaves	DCM	0
		EN00219	Leaves	Water	28
	Strychnos pungens Soler.	EN00186	Leaves	DCM/MeOH (1:1)	0
		EN00186	Leaves	DCM	75
		EN00186	Leaves	MeOH	0
		EN00186	Leaves	Water	13
Thymelaeaceae	Gndia cuneata Meisn.	EN00716	Leaves	DCM/MeOH (1:1)	0
		EN00716	Stems	DCM	97
		EN00716	Leaves	DCM	93
		EN00716	Leaves	Water	83
		EN00716	Stems	Water	0
Verbenaceae	Lippia javanica (Burm.f.) Spreng.	EN00142	Roots	DCM/MeOH (1:1)	67
		EN00142	Stems	DCM/MeOH (1:1)	0
		EN00142	Roots	MeOH	33
		EN00142	Roots	Water	33
		EN00142	Stems	Water	0
Vitaceae	Cissus cornifolia (Baker) Planch.	MM00008	Stems	DCM/MeOH (1:1)	2
		MM00008	Leaves and flowers	DCM/MeOH (1:1)	0
		MM00008	Roots	DCM/MeOH (1:1)	0
		MM00008	Leaves and flowers	Water	12
		MM00008	Roots	Water	0
		MM00008	Stems	Water	0
Zingiberaceae	Siphonochilus aethiopicus (Schweinf.) B.L.Burtt	EN00148	Rhizomes	Essential Oil	97
		EN00148	Rhizomes	Water	0
Negative		Control		Distilled water	0
Negative		Control		Acetone	3
Positive		Control		Temephos	100
*exotic to South Africa
